# Supplementary material for: Exploitation of Selected Sourdough Saccharomyces cerevisiae Strains for the Production of a Craft Raspberry Fruit Beer
Source: Foods. 2023 Sep 7;12(18):3354. doi: 10.3390/foods12183354 (PMC10529207; doi:10.3390/foods12183354)
Supplement: Supplementary file 1 [file foods-12-03354-s001.zip]

Archive with 4 entries (4 files):
- Fig S1.tif
- Table S1.pdf
- Table S2.pdf
- Table S3.pdf
